# Supplementary material for: Editorial Note: PHYTOCHROME C regulation of photoperiodic flowering via PHOTOPERIOD1 is mediated by EARLY FLOWERING 3 in Brachypodium distachyon
Source: PLoS Genet. 2025 Feb 27;21(2):e1011592. doi: 10.1371/journal.pgen.1011592 (PMC11867306; doi:10.1371/journal.pgen.1011592)
Supplement: S1 File — (XLSX) [file pgen.1011592.s001.xlsx]

## Sheet: Updated Fig 1
Data in S1 Fig. Flowering times under, 16h and 8h photoperiods measured as days to heading and leaves on main culm of Bd21-3, elf3, phyC, and elf3/phyC.
>150 means experiment terminated at 150 days and none of the plants flowered at the end of the experiment
Genotype	Environment	Days to heading	Leaves		Kruskal-Wallis test of days to heading in 16h LD
Bd21-3	16h LD	77	12
Bd21-3	16h LD	70	11			Days	rank	std	r	Min	Max	Q25	Q50	Q75
Bd21-3	16h LD	110	17		Bd21-3	102.75	28.5	18.7293	8	70	119	96.5	112	114.25
Bd21-3	16h LD	114	17		elf3	33.5	6.5	1.78377	12	30	36	32	33.5	35
Bd21-3	16h LD	115	17		elf3/phyc	39.3333	18.5	1.37069	12	37	41	38.75	40	40
Bd21-3	16h LD	114	18		phyc	150	36.5	0	8	150	150	150	150	150
Bd21-3	16h LD	119	18
Bd21-3	16h LD	103	16			Days	groups
elf3	16h LD	33	7		phyc	36.5	a
elf3	16h LD	32	7		Bd21-3	28.5	b
elf3	16h LD	35	8		elf3/phyc	18.5	c
elf3	16h LD	35	8		elf3	6.5	d
elf3	16h LD	32	7
elf3	16h LD	32	7		Kruskal-Wallis test of leaves in 16h LD
elf3	16h LD	35	8
elf3	16h LD	36	8			Leaves	rank	std	r	Min	Max	Q25	Q50	Q75
elf3	16h LD	30	7		Bd21-3	15.75	28.5	2.71241	8	11	18	15	17	17.25
elf3	16h LD	34	7		elf3	7.41667	8.58333	0.514929	12	7	8	7	7	8
elf3	16h LD	35	8		elf3/phyc	8.16667	16.4167	0.38925	12	8	9	8	8	8
elf3	16h LD	33	7		phyc	24	36.5	0	8	24	24	24	24	24
phyC	16h LD	>150	>24
phyC	16h LD	>150	>24			Leaves	groups
phyC	16h LD	>150	>24		phyc	36.5	a
phyC	16h LD	>150	>24		Bd21-3	28.5	b
phyC	16h LD	>150	>24		elf3/phyc	16.4167	c
phyC	16h LD	>150	>24		elf3	8.58333	d
phyC	16h LD	>150	>24
phyC	16h LD	>150	>24
elf3/phyC	16h LD	39	8
elf3/phyC	16h LD	41	8		Kruskal-Wallis test of days to heading in 8h SD
elf3/phyC	16h LD	40	8
elf3/phyC	16h LD	37	8			Days	rank	std	r	Min	Max	Q25	Q50	Q75
elf3/phyC	16h LD	40	8		Bd21-3	150	28.5	0	8	150	150	150	150	150
elf3/phyC	16h LD	41	8		elf3	56.4167	6.70833	4.81396	12	48	64	54	57	60
elf3/phyC	16h LD	39	8		elf3/phyc	67.875	16.1875	4.76408	8	63	76	63.75	67	71.25
elf3/phyC	16h LD	40	8		phyc	150	28.5	0	8	150	150	150	150	150
Bd21-3	8h SD	>150	>23
Bd21-3	8h SD	>150	>23			Days	groups
Bd21-3	8h SD	>150	>23		Bd21-3	28.5	a
Bd21-3	8h SD	>150	>23		phyc	28.5	a
Bd21-3	8h SD	>150	>23		elf3/phyc	16.1875	b
Bd21-3	8h SD	>150	>23		elf3	6.70833	c
Bd21-3	8h SD	>150	>23
Bd21-3	8h SD	>150	>23		Kruskal-Wallis test of leaves in 8h SD
elf3	8h SD	50	8
elf3	8h SD	55	9			Leaves	rank	std	r	Min	Max	Q25	Q50	Q75
elf3	8h SD	57	9		Bd21-3	23	28.5	0	8	23	23	23	23	23
elf3	8h SD	60	9		elf3	9.08333	7.83333	0.668558	12	8	10	9	9	9.25
elf3	8h SD	48	8		elf3/phyc	10.375	14.5	1.06066	8	9	12	9.75	10.5	11
elf3	8h SD	60	9		phyc	23	28.5	0	8	23	23	23	23	23
elf3	8h SD	57	9
elf3	8h SD	64	10			Leaves	groups
elf3	8h SD	60	10		Bd21-3	28.5	a
elf3	8h SD	60	10		phyc	28.5	a
elf3	8h SD	55	9		elf3/phyc	14.5	b
elf3	8h SD	51	9		elf3	7.83333	c
phyC	8h SD	>150	>23
phyC	8h SD	>150	>23
phyC	8h SD	>150	>23
phyC	8h SD	>150	>23
phyC	8h SD	>150	>23
phyC	8h SD	>150	>23
phyC	8h SD	>150	>23
phyC	8h SD	>150	>23
elf3/phyC	8h SD	63	9
elf3/phyC	8h SD	76	12
elf3/phyC	8h SD	66	10
elf3/phyC	8h SD	68	11
elf3/phyC	8h SD	72	11
elf3/phyC	8h SD	64	10
elf3/phyC	8h SD	63	9
elf3/phyC	8h SD	71	11

## Sheet: Updated Fig 2
Data in S2 Fig. Diurnal expression of FT1, VRN1, VRN2, PPD1, CO1, and CO2 were detected in Bd21-3 , elf3 , phyC and elf3/phyC double , respectively
Zeitgeber time = ZT = time since the lights were turned on. Rep= replicate, four biological replicate were measured
Normalized values below
ZT	Genotype	Replicate	FT1	VRN1	VRN2	PPD1	CO1	CO2		FT1 (ZT0)							VRN1 (ZT0)							PPD1 (ZT0)							VRN2 (ZT0)							CO1 (ZT0)							CO2 (ZT0)
ZT0	Bd21-3	Rep1	0.000174292	0.000204578	0.0360976	0.00628312	0.268341	0.07026		Anova test							Anova test							Anova test							Anova test							Anova test							Anova test
ZT0	Bd21-3	Rep2	1.66934E-05	8.84416E-05	0.0307579	0.00104152	0.231697	0.0784364			Df	Sum Sq	Mean Sq	F value	Pr(>F)			Df	Sum Sq	Mean Sq	F value	Pr(>F)			Df	Sum Sq	Mean Sq	F value	Pr(>F)			Df	Sum Sq	Mean Sq	F value	Pr(>F)			Df	Sum Sq	Mean Sq	F value	Pr(>F)			Df	Sum Sq	Mean Sq	F value
ZT0	Bd21-3	Rep3	0.000167209	7.40527E-05	0.03919	0.00142696	0.330658	0.0944777		Genotype	3	0.1913	0.06378	5.525	0.0129		Genotype	3	0.012548	0.004183	10.03	0.00137		Genotype	3	0.5375	0.17916	95.27	1.23e-08		Genotype	3	5.787	1.929	38.49	1.96e-06		Genotype	3	0.17561	0.05854	80.89	3.14e-08		Genotype	3	0.021835	0.007278	84.27
ZT0	Bd21-3	Rep4	0.000163205	0.000163268	0.0328827	0.00156695	0.284437	0.102599		Residuals	12	0.1385	0.01155				Residuals	12	0.005005	0.000417				Residuals	12	0.0226	0.00188				Residuals	12	0.601	0.0501				Residuals	12	0.00868	0.00072				Residuals	12	0.001037	8.6e-05
ZT0	elf3	Rep1	0.229346	0.0564612	1.02911	0.372084	0.225436	0.1041		Tukey’s HSD test							Tukey’s HSD test							Tukey’s HSD test							Tukey’s HSD test							Tukey’s HSD test							Tukey’s HSD test
ZT0	elf3	Rep2	0.558951	0.124169	0.881359	0.357753	0.223466	0.0867055			FT1 ZT0	groups						VRN1 ZT0	groups						PPD1 ZT0	groups						VRN2 ZT0	groups						CO1 ZT0	groups						CO2 ZT0	groups
ZT0	elf3	Rep3	0.157889	0.0472513	1.81059	0.474486	0.239764	0.101056		elf3	0.252804	a					elf3	0.0648694	a					elf3	0.390407	a					elf3/phyC	1.26856	a					Bd21-3	0.278783	a					elf3	0.0999865	a
ZT0	elf3	Rep4	0.0650294	0.0315959	0.981556	0.357304	0.242072	0.108084		elf3/phyC	0.000573823	b					phyC	0.000271319	b					elf3/phyC	0.345596	a					elf3	1.17565	a					elf3/phyC	0.24389	a					elf3/phyC	0.0872205	a
ZT0	phyC	Rep1	2.17045E-05	0.000160375	0.0081546	0.00331083	0.0145492	0.00838526		Bd21-3	0.00013035	b					elf3/phyC	0.000185667	b					phyC	0.00303562	b					Bd21-3	0.0347321	b					elf3	0.232684	a					Bd21-3	0.0864432	a
ZT0	phyC	Rep2	4.48018E-05	0.00072469	0.00757355	0.00370402	0.0108562	0.00483273		phyC	5.17101e-05	b					Bd21-3	0.000132585	b					Bd21-3	0.00257964	b					phyC	0.00776104	b					phyC	0.0130461	b					phyC	0.00681201	b
ZT0	phyC	Rep3	3.70302E-05	7.0278E-05	0.00671757	0.00256557	0.0124291	0.00481064
ZT0	phyC	Rep4	0.000103304	0.000129933	0.00859846	0.00256205	0.0143501	0.00921941		FT1 (ZT4)							VRN1 (ZT4)							PPD1 (ZT4)							VRN2 (ZT4)							CO1 (ZT4)							CO2 (ZT4)
ZT0	elf3/phyC	Rep1	0.000791451	6.4799E-05	1.45676	0.425099	0.221121	0.0929985		Anova test							Anova test							Anova test							Anova test							Anova test							Anova test
ZT0	elf3/phyC	Rep2	0.000262354	0.000245489	1.2387	0.292634	0.220261	0.0787987			Df	Sum Sq	Mean Sq	F value	Pr(>F)			Df	Sum Sq	Mean Sq	F value	Pr(>F)			Df	Sum Sq	Mean Sq	F value	Pr(>F)			Df	Sum Sq	Mean Sq	F value	Pr(>F)			Df	Sum Sq	Mean Sq	F value	Pr(>F)			Df	Sum Sq	Mean Sq	F value
ZT0	elf3/phyC	Rep3	0.00048751	0.00018439	1.14673	0.374177	0.291551	0.0892176		Genotype	3	0.04801	0.016002	5.262	0.0151		Genotype	3	0.00574	0.0019135	8.275	0.00298		Genotype	3	0.15821	0.05274	64.87	1.1e-07		Genotype	3	10.393	3.464	301.7	1.46e-11		Genotype	3	0.05521	0.018402	25.43	1.74e-05		Genotype	3	0.0030024	0.0010008	16.11
ZT0	elf3/phyC	Rep4	0.000753978	0.000247992	1.23207	0.290476	0.242627	0.0878673		Residuals	12	0.03649	0.003041				Residuals	12	0.002775	0.0002312				Residuals	12	0.00976	0.00081				Residuals	12	0.138	0.011				Residuals	12	0.00868	0.000724				Residuals	12	0.0007456	6.21e-05
ZT4	Bd21-3	Rep1	0.000660604	0.000526593	0.2583	0.298362	0.0508554	0.0120112		Tukey’s HSD test							Tukey’s HSD test							Tukey’s HSD test							Tukey’s HSD test							Tukey’s HSD test							Tukey’s HSD test
ZT4	Bd21-3	Rep2	0.000102023	0.000400804	0.272449	0.246594	0.0429603	0.00932277			FT1 ZT4	groups						VRN1 ZT4	groups						PPD1 ZT4	groups						VRN2 ZT4	groups						CO1 ZT4	groups						CO2 ZT4	groups
ZT4	Bd21-3	Rep3	0.000238131	0.00122424	0.250942	0.236315	0.037974	0.00775061		elf3	0.1267	a					elf3	0.0440965	a					elf3	0.345957	a					elf3/phyC	2.05403	a					elf3/phyC	0.140518	a					elf3	0.0386557	a
ZT4	Bd21-3	Rep4	0.000256315	0.000374731	0.213404	0.228666	0.0472247	0.0134024		Bd21-3	0.000314268	b					Bd21-3	0.000631593	b					Bd21-3	0.252484	b					elf3	1.20902	b					elf3	0.134829	a					elf3/phyC	0.0258724	ab
ZT4	elf3	Rep1	0.223732	0.0540626	1.09452	0.357646	0.152931	0.0462889		elf3/phyC	0.000197831	b					elf3/phyC	0.000321791	b					elf3/phyC	0.217917	b					Bd21-3	0.248774	c					Bd21-3	0.0447536	b					Bd21-3	0.0106217	bc
ZT4	elf3	Rep2	0.0539424	0.0353229	1.18535	0.315769	0.108418	0.0290016		phyC	9.35456e-05	b					phyC	0.000112389	b					phyC	0.0695451	c					phyC	0.0353071	c					phyC	0.00323261	b					phyC	0.00324356	c
ZT4	elf3	Rep3	0.218211	0.0795341	1.14703	0.392022	0.115224	0.0324688
ZT4	elf3	Rep4	0.0109162	0.0074666	1.40918	0.31839	0.162742	0.0468634
ZT4	phyC	Rep1	0.000148996	1.84067E-05	0.0351502	0.0887323	0.00275032	0.0033577		FT1 (ZT8)							VRN1 (ZT8)							PPD1 (ZT8)							VRN2 (ZT8)							CO1 (ZT8)							CO2 (ZT8)
ZT4	phyC	Rep2	2.40157E-05	1.13615E-05	0.0344857	0.0839854	0.00289281	0.00178005		Anova test							Anova test							Anova test							Anova test							Anova test							Anova test
ZT4	phyC	Rep3	8.97806E-05	0.000156492	0.0358022	0.0503421	0.00369298	0.00195016			Df	Sum Sq	Mean Sq	F value	Pr(>F)			Df	Sum Sq	Mean Sq	F value	Pr(>F)			Df	Sum Sq	Mean Sq	F value	Pr(>F)			Df	Sum Sq	Mean Sq	F value	Pr(>F)			Df	Sum Sq	Mean Sq	F value	Pr(>F)			Df	Sum Sq	Mean Sq	F value
ZT4	phyC	Rep4	0.00011139	0.000263296	0.0357904	0.0551205	0.00359432	0.00588633		Genotype	3	1.8836	0.6279	30.72	6.51e-06		Genotype	3	0.16578	0.05526	108	5.98e-09		Genotype	3	0.11138	0.03713	55.3	2.68e-07		Genotype	3	12.607	4.202	142.3	1.21e-09		Genotype	3	0.3354	0.11179	161.3	5.82e-10		Genotype	3	0.03105	0.010351	55.21
ZT4	elf3/phyC	Rep1	0.000230061	0.00017397	1.94521	0.18833	0.19582	0.0438842		Residuals	12	0.2453	0.0204				Residuals	12	0.00614	0.00051				Residuals	12	0.00806	0.00067				Residuals	12	0.354	0.03				Residuals	12	0.0083	0.00069				Residuals	12	0.00225	0.000187
ZT4	elf3/phyC	Rep2	0.000437074	0.000117533	1.98468	0.244496	0.115449	0.0238093		Tukey’s HSD test							Tukey’s HSD test							Tukey’s HSD test							Tukey’s HSD test							Tukey’s HSD test							Tukey’s HSD test
ZT4	elf3/phyC	Rep3	6.2876E-05	0.000965077	2.29443	0.227104	0.15899	0.0168331			FT1 ZT8	groups						VRN1 ZT8	groups						PPD1 ZT8	groups						VRN2 ZT8	groups						CO1 ZT8	groups						CO2 ZT8	groups
ZT4	elf3/phyC	Rep4	6.13138E-05	3.05853E-05	1.99178	0.211739	0.0918144	0.0189632		elf3	0.79276	a					elf3	0.235437	a					elf3	0.246318	a					elf3/phyC	2.40054	a					elf3/phyC	0.397805	a					elf3/phyC	0.121941	a
ZT8	Bd21-3	Rep1	0.000269312	0.000284376	0.53403	0.205631	0.237966	0.0519879		elf3/phyC	0.000979458	b					elf3/phyC	0.000658074	b					Bd21-3	0.178361	b					elf3	0.876601	b					elf3	0.317889	b					elf3	0.0959575	a
ZT8	Bd21-3	Rep2	2.61705E-05	0.000128181	0.347065	0.168386	0.209158	0.0473701		Bd21-3	0.000129791	b					Bd21-3	0.000290143	b					elf3/phyC	0.151529	b					Bd21-3	0.448004	c					Bd21-3	0.239712	c					Bd21-3	0.049765	b
ZT8	Bd21-3	Rep3	0.000123142	0.000475319	0.508507	0.179848	0.256358	0.0424094		phyC	3.8006e-05	b					phyC	0.000135414	b					phyC	0.0166856	c					phyC	0.060916	d					phyC	0.0100476	d					phyC	0.00683482	c
ZT8	Bd21-3	Rep4	0.00010054	0.000272698	0.402415	0.159579	0.255365	0.0572927
ZT8	elf3	Rep1	0.781301	0.201255	1.08511	0.207522	0.322322	0.100285
ZT8	elf3	Rep2	0.484922	0.195565	0.964304	0.287179	0.323567	0.109709		FT1 (ZT12)							VRN1 (ZT12)							PPD1 (ZT12)							VRN2 (ZT12)							CO1 (ZT12)							CO2 (ZT12)
ZT8	elf3	Rep3	0.729486	0.290312	0.717281	0.252141	0.310017	0.0837882		Anova test							Anova test							Anova test							Anova test							Anova test							Anova test
ZT8	elf3	Rep4	1.17533	0.254616	0.739711	0.238431	0.315649	0.0900478			Df	Sum Sq	Mean Sq	F value	Pr(>F)			Df	Sum Sq	Mean Sq	F value	Pr(>F)			Df	Sum Sq	Mean Sq	F value	Pr(>F)			Df	Sum Sq	Mean Sq	F value	Pr(>F)			Df	Sum Sq	Mean Sq	F value	Pr(>F)			Df	Sum Sq	Mean Sq	F value
ZT8	phyC	Rep1	5.19503E-05	0.000118029	0.0910385	0.0360934	0.00416075	0.00552056		Genotype	3	0.8761	0.29204	3.426	0.0525		Genotype	3	0.07695	0.02565	8.086	0.00326		Genotype	3	0.27095	0.09032	30.12	7.23e-06		Genotype	3	28.259	9.42	229.4	7.38e-11		Genotype	3	0.377	0.12566	141.9	1.23e-09		Genotype	3	0.02715	0.00905	39.51
ZT8	phyC	Rep2	5.22557E-05	8.90326E-05	0.0521327	0.00944576	0.0130696	0.00766134		Residuals	12	1.0229	0.08524				Residuals	12	0.03807	0.003172				Residuals	12	0.03599	0.003				Residuals	12	0.493	0.041				Residuals	12	0.0106	0.00089				Residuals	12	0.002749	0.000229
ZT8	phyC	Rep3	2.09487E-05	8.91302E-05	0.0563346	0.0107576	0.00779876	0.00484984		Tukey’s HSD test							Tukey’s HSD test							Tukey’s HSD test							Tukey’s HSD test							Tukey’s HSD test							Tukey’s HSD test
ZT8	phyC	Rep4	2.68693E-05	0.000245466	0.0441582	0.0104454	0.0151613	0.00930755			FT1 ZT12	groups						VRN1 ZT12	groups						PPD1 ZT12	groups						VRN2 ZT12	groups						CO1 ZT12	groups						CO2 ZT12	groups
ZT8	elf3/phyC	Rep1	0.00194081	0.00153763	2.24159	0.12903	0.395584	0.120109		elf3	0.541232	a					elf3	0.161048	a					Bd21-3	0.35249	a					elf3/phyC	3.6738	a					Bd21-3	0.492365	a					Bd21-3	0.177872	a
ZT8	elf3/phyC	Rep2	0.000949643	0.00040644	2.19041	0.141055	0.33194	0.0889734		elf3/phyC	0.00226505	a					elf3/phyC	0.00173773	b					elf3	0.271526	a					elf3	1.62968	b					elf3	0.361088	b					elf3/phyC	0.160605	ab
ZT8	elf3/phyC	Rep3	0.000627769	0.000357724	2.80519	0.199038	0.430914	0.135504		Bd21-3	0.000185784	a					Bd21-3	0.000554975	b					elf3/phyC	0.136499	b					Bd21-3	0.912203	c					elf3/phyC	0.351667	b					elf3	0.143476	b
ZT8	elf3/phyC	Rep4	0.000399605	0.0003305	2.36496	0.136995	0.432782	0.143177		phyC	2.4355e-05	a					phyC	0.000395982	b					phyC	0.0115034	c					phyC	0.0858615	d					phyC	0.0713018	c					phyC	0.0697582	c
ZT12	Bd21-3	Rep1	0.000324809	0.000393044	0.915579	0.402452	0.466624	0.17093
ZT12	Bd21-3	Rep2	7.59142E-05	0.000700696	0.98426	0.334258	0.518978	0.195647
ZT12	Bd21-3	Rep3	0.00020432	0.000253524	0.881469	0.332711	0.465705	0.166172		FT1 (ZT16)							VRN1 (ZT16)							PPD1 (ZT16)							VRN2 (ZT16)							CO1 (ZT16)							CO2 (ZT16)
ZT12	Bd21-3	Rep4	0.000138092	0.000872637	0.867503	0.34054	0.518152	0.178737		Anova test							Anova test							Anova test							Anova test							Anova test							Anova test
ZT12	elf3	Rep1	0.220216	0.0790731	1.56769	0.214833	0.335949	0.141687			Df	Sum Sq	Mean Sq	F value	Pr(>F)			Df	Sum Sq	Mean Sq	F value	Pr(>F)			Df	Sum Sq	Mean Sq	F value	Pr(>F)			Df	Sum Sq	Mean Sq	F value	Pr(>F)			Df	Sum Sq	Mean Sq	F value	Pr(>F)			Df	Sum Sq	Mean Sq	F value
ZT12	elf3	Rep2	.	0.0523131	2.04199	0.161812	0.34668	0.136971		Genotype	3	0.4449	0.14831	14.51	0.00027		Genotype	3	0.03501	0.01167	24.43	2.13e-05		Genotype	3	0.08545	0.028485	92.72	1.44e-08		Genotype	3	65.01	21.671	64.62	1.12e-07		Genotype	3	0.030556	0.010185	15.88	0.000177		Genotype	3	0.00788	0.0026268	13.42
ZT12	elf3	Rep3	1.38027	0.282205	1.24821	0.3475	0.397604	0.149857		Residuals	12	0.1227	0.01022				Residuals	12	0.00573	0.000478				Residuals	12	0.00369	0.000307				Residuals	12	4.02	0.335				Residuals	12	0.007697	0.000641				Residuals	12	0.002349	0.0001957
ZT12	elf3	Rep4	0.484322	0.230602	1.66082	0.361959	0.364119	0.145389		Tukey’s HSD test							Tukey’s HSD test							Tukey’s HSD test							Tukey’s HSD test							Tukey’s HSD test							Tukey’s HSD test
ZT12	phyC	Rep1	4.27052E-05	0.000384054	0.0993612	0.00859642	0.0555455	0.0471686			FT1 ZT16	groups						VRN1 ZT16	groups						PPD1 ZT16	groups						VRN2 ZT16	groups						CO1 ZT16	groups						CO2 ZT16	groups
ZT12	phyC	Rep2	2.96158E-05	0.000381372	0.107877	0.00774013	0.0573106	0.0614116		elf3	0.385389	a					elf3	0.108362	a					elf3	0.211735	a					elf3/phyC	4.81322	a					elf3/phyC	0.144155	a					elf3/phyC	0.103998	a
ZT12	phyC	Rep3	1.02579E-05	0.000710501	0.0666089	0.0127994	0.0939221	0.0873629		elf3/phyC	0.000482349	b					elf3/phyC	0.000531916	b					elf3/phyC	0.133633	b					elf3	3.47582	b					Bd21-3	0.116112	a					elf3	0.0880599	ab
ZT12	phyC	Rep4	1.4841E-05	0.000108002	0.0695988	0.0168777	0.0784292	0.0830896		Bd21-3	0.000310986	b					phyC	0.000279544	b					Bd21-3	0.123804	b					Bd21-3	0.385078	c					elf3	0.0920056	a					Bd21-3	0.0711747	bc
ZT12	elf3/phyC	Rep1	0.00199941	0.00252285	3.39025	0.137916	0.396909	0.182744		phyC	2.80699e-05	b					Bd21-3	0.000192221	b					phyC	0.00707734	c					phyC	0.0779821	c					phyC	0.0259429	b					phyC	0.0440595	c
ZT12	elf3/phyC	Rep2	0.000765581	0.000799464	3.89487	0.105962	0.320146	0.136975
ZT12	elf3/phyC	Rep3	0.00566434	0.00310625	3.57889	0.182772	0.372688	0.165805
ZT12	elf3/phyC	Rep4	0.000630849	0.000522343	3.83117	0.119346	0.316925	0.156894		FT1 (ZT20)							VRN1 (ZT20)							PPD1 (ZT20)							VRN2 (ZT20)							CO1 (ZT20)							CO2 (ZT20)
ZT16	Bd21-3	Rep1	0.000526926	0.000197337	0.397863	0.150464	0.117518	0.0656063		Anova test							Anova test							Anova test							Anova test							Anova test							Anova test
ZT16	Bd21-3	Rep2	0.000344342	1.80231E-05	0.38886	0.126432	0.144852	0.0705569			Df	Sum Sq	Mean Sq	F value	Pr(>F)			Df	Sum Sq	Mean Sq	F value	Pr(>F)			Df	Sum Sq	Mean Sq	F value	Pr(>F)			Df	Sum Sq	Mean Sq	F value	Pr(>F)			Df	Sum Sq	Mean Sq	F value	Pr(>F)			Df	Sum Sq	Mean Sq	F value
ZT16	Bd21-3	Rep3	4.9533E-05	0.000346336	0.369049	0.10829	0.118205	0.0837268		Genotype	3	1.4717	0.4906	14.21	0.000297		Genotype	3	0.06565	0.021883	19.51	6.57e-05		Genotype	3	0.10556	0.03519	52.65	3.52e-07		Genotype	3	26.914	8.971	121.8	2.99e-09		Genotype	3	0.09604	0.03201	26.37	1.44e-05		Genotype	3	0.020159	0.00672	13.75
ZT16	Bd21-3	Rep4	0.000323141	0.00020719	0.384542	0.110031	0.0838746	0.064809		Residuals	12	0.4144	0.0345				Residuals	12	0.01346	0.001121				Residuals	12	0.00802	0.00067				Residuals	12	0.884	0.074				Residuals	12	0.01457	0.00121				Residuals	12	0.005864	0.000489
ZT16	elf3	Rep1	0.155465	0.0573716	3.15936	0.181515	0.0858917	0.0947977		Tukey’s HSD test							Tukey’s HSD test							Tukey’s HSD test							Tukey’s HSD test							Tukey’s HSD test							Tukey’s HSD test
ZT16	elf3	Rep2	0.283864	0.0922391	3.70408	0.22352	0.0962052	0.0980965			FT1 ZT20	groups						VRN1 ZT20	groups						PPD1 ZT20	groups						VRN2 ZT20	groups						CO1 ZT20	groups						CO2 ZT20	groups
ZT16	elf3	Rep3	0.599001	0.159535	3.76442	0.21691	0.0905895	0.086857		elf3	0.703001	a					elf3	0.149297	a					elf3/phyC	0.184536	a					elf3	2.67278	a					Bd21-3	0.229851	a					elf3	0.110554	a
ZT16	elf3	Rep4	0.503227	0.124301	3.27542	0.224995	0.0953358	0.0724883		elf3/phyC	0.00755249	b					elf3/phyC	0.00382567	b					elf3	0.157343	a					elf3/phyC	2.58543	a					elf3	0.20041	ab					Bd21-3	0.0987789	a
ZT16	phyC	Rep1	1.70253E-05	8.8937E-06	0.0795151	0.00619909	0.0294096	0.0497675		Bd21-3	0.000239984	b					phyC	0.000241059	b					Bd21-3	0.0180037	b					Bd21-3	0.0576106	b					elf3/phyC	0.148339	b					elf3/phyC	0.081349	a
ZT16	phyC	Rep2	3.49764E-05	0.000308031	0.0863209	0.00984694	0.0252319	0.0623273		phyC	9.67347e-05	b					Bd21-3	0.000150285	b					phyC	0.00205277	b					phyC	0.0145404	b					phyC	0.027123	c					phyC	0.0185099	b
ZT16	phyC	Rep3	3.72429E-05	0.000584872	0.0748777	0.00469335	0.0252967	0.0308972
ZT16	phyC	Rep4	2.3035E-05	0.000216381	0.0712147	0.00756999	0.0238334	0.0332458
ZT16	elf3/phyC	Rep1	0.000810945	0.00069249	5.90819	0.156557	0.114248	0.103262
ZT16	elf3/phyC	Rep2	0.000223695	0.000209218	3.25145	0.106797	0.208717	0.130274
ZT16	elf3/phyC	Rep3	0.000386529	0.000535911	5.02665	0.132752	0.133037	0.0859441
ZT16	elf3/phyC	Rep4	0.000508225	0.000690043	5.0666	0.138425	0.12062	0.0965109
ZT20	Bd21-3	Rep1	0.000211834	0.000298639	0.0843495	0.0270006	0.310984	0.131988
ZT20	Bd21-3	Rep2	0.000387871	8.86505E-06	0.0537164	0.0175775	0.219555	0.0966478
ZT20	Bd21-3	Rep3	4.91963E-05	8.14755E-05	0.0495671	0.0148207	0.228723	0.085367
ZT20	Bd21-3	Rep4	0.000311036	0.000212159	0.0428095	0.012616	0.16014	0.0811133
ZT20	elf3	Rep1	0.795255	0.210008	3.0441	0.174327	0.240658	0.157121
ZT20	elf3	Rep2	0.522414	0.135736	2.9591	0.159161	0.200466	0.120218
ZT20	elf3	Rep3	0.317742	0.0611592	2.42973	0.130367	0.173685	0.084
ZT20	elf3	Rep4	1.17659	0.190283	2.25819	0.165518	0.186832	0.0808753
ZT20	phyC	Rep1	0.000117622	0.000186651	0.013706	0.00144238	0.031993	0.0177256
ZT20	phyC	Rep2	0.000242816	0.000168399	0.0189933	0.00252602	0.0187211	0.0161531
ZT20	phyC	Rep3	2.07425E-05	0.000360664	0.0128819	0.00244639	0.0266724	0.0167969
ZT20	phyC	Rep4	5.75811E-06	0.00024852	0.0125804	0.00179627	0.0311057	0.0233639
ZT20	elf3/phyC	Rep1	0.000429786	0.000386084	2.39761	0.162834	0.155103	0.0868656
ZT20	elf3/phyC	Rep2	0.00131591	0.000458023	2.30509	0.132679	0.13735	0.0942403
ZT20	elf3/phyC	Rep3	0.000539696	0.000427226	3.14242	0.243073	0.160795	0.0751475
ZT20	elf3/phyC	Rep4	0.0279246	0.0140314	2.49659	0.199558	0.140107	0.0691428
[truncated: 2 more columns]

## Sheet: New Fig 3
Data in S3 Fig. Expression of FT1 and VRN1 in Bd21-3 , elf3 , phyC and elf3/phyC double at ZT4 in 16h LD, respectively.
Genotype	Leaf stage	FT1	VRN1		Kruskal-Wallis test of FT1 expression at 4 leaf stage											Kruskal-Wallis test of VRN1 expression at 4 leaf stage
Bd21-3	L4	0.000315372	0.000278616
Bd21-3	L4	5.03123e-05	0.00022998			FT1	rank	std	r	Min	Max	Q25	Q50	Q75			VRN1	rank	std	r	Min	Max	Q25	Q50	Q75
Bd21-3	L4	0.000544235	0.000569444		elf3	1.29342	11	0.830494	3	0.560774	2.1956	0.842336	1.1239	1.65975		elf3	0.167042	11	0.0747099	3	0.102632	0.248947	0.126089	0.149546	0.199246
elf3	L4	1.1239	0.149546		elf3/phyC	0.0599374	8	0.0386905	3	0.0264617	0.102297	0.0387574	0.0510531	0.0766752		elf3/phyC	0.0623978	8	0.0348171	3	0.0414701	0.10259	0.0423019	0.0431336	0.0728616
elf3	L4	0.560774	0.102632		phyC	0.000150895	2.66667	0.000126772	3	4.6e-06	0.000228456	0.000112114	0.000219629	0.000224042		phyC	0.000490909	4	1.57801e-05	3	0.000479419	0.000508901	0.000481912	0.000484406	0.000496653
elf3	L4	2.1956	0.248947		Bd21-3	0.000303302	4.33333	0.000247189	3	5.03e-05	0.000544235	0.000182836	0.000315372	0.000429803		Bd21-3	0.000359347	3	0.000183567	3	0.00022998	0.000569444	0.000254298	0.000278616	0.00042403
phyC	L4	0.000228456	0.000508901
phyC	L4	4.5999e-06	0.000484406			FT1	groups										VRN1	groups
phyC	L4	0.000219629	0.000479419		elf3	11	a									elf3	11	a
elf3/phyC	L4	0.0510531	0.0414701		elf3/phyC	8	ab									elf3/phyC	8	ab
elf3/phyC	L4	0.0264617	0.0431336		Bd21-3	4.33333	bc									phyC	4	bc
elf3/phyC	L4	0.102297	0.10259		phyC	2.66667	c									Bd21-3	3	c
Bd21-3	L5	5.18753e-06	0.000440667
Bd21-3	L5	1.29758e-05	0.000366581		Kruskal-Wallis test of FT1 expression at 5 leaf stage											Kruskal-Wallis test of VRN1 expression at 5 leaf stage
Bd21-3	L5	0.000278799	0.000185513
elf3	L5	2.73788	0.883338			FT1	rank	std	r	Min	Max	Q25	Q50	Q75			VRN1	rank	std	r	Min	Max	Q25	Q50	Q75
elf3	L5	1.99553	0.786159		elf3	2.11003	11	0.579157	3	1.59668	2.73788	1.7961	1.99553	2.36671		elf3	0.804424	11	0.0715519	3	0.743775	0.883338	0.764967	0.786159	0.834748
elf3	L5	1.59668	0.743775		elf3/phyC	0.221695	8	0.298206	3	0.023491	0.564648	0.0502184	0.0769459	0.320797		elf3/phyC	0.198027	8	0.178055	3	0.0644768	0.400179	0.096951	0.129425	0.264802
phyC	L5	8.47228e-05	0.000296642		phyC	0.000127311	4	0.000131501	3	2.24e-05	0.000274833	5.355e-05	8.47e-05	0.000179766		phyC	0.000484411	3.66667	0.000354157	3	0.000263679	0.000892913	0.000280161	0.000296642	0.000594777
phyC	L5	2.23891e-05	0.000263679		Bd21-3	9.89963e-05	3	0.000155763	3	5.19e-06	0.000278799	9.095e-06	1.3e-05	0.000145899		Bd21-3	0.00033092	3.33333	0.000131262	3	0.000185513	0.000440667	0.000276047	0.000366581	0.000403624
phyC	L5	0.000274833	0.000892913
elf3/phyC	L5	0.023491	0.0644768			FT1	groups										VRN1	groups
elf3/phyC	L5	0.564648	0.400179		elf3	11	a									elf3	11	a
elf3/phyC	L5	0.0769459	0.129425		elf3/phyC	8	ab									elf3/phyC	8	ab
					phyC	4	bc									phyC	3.66667	bc
					Bd21-3	3	c									Bd21-3	3.33333	c
